# Supplementary material for: Diagnostic and Phylogenetic Insights into a Human Rabies Virus Isolate from Romania
Source: Viruses. 2026 Apr 17;18(4):475. doi: 10.3390/v18040475 (PMC13120668; doi:10.3390/v18040475)
Supplement: Supplementary file 1 [file viruses-18-00475-s001.zip]

Archive with 1 entries (1 files):
- viruses-4206373-SI.pdf
